# Supplementary material for: TBX2-positive cells represent a multi-potent mesenchymal progenitor pool in the developing lung
Source: Respir Res. 2019 Dec 23;20:292. doi: 10.1186/s12931-019-1264-y (PMC6929292; doi:10.1186/s12931-019-1264-y)
Supplement: Supplementary file 2 — Additional file 2: Table S1. Quantification of immunofluorescence staining. Raw measuring data and calculations of immunofluorescence signals. Quantification of TBX2 and GFP expression in the whole lung and in areas of cell type specific marker expression at different embryonic stages analyzed in this study for control and Tbx2cre/fl;R26mTmG/+ mice. [file 12931_2019_1264_MOESM2_ESM.xls]

## Sheet: raw data
Table S1: refers to Fig. 1F, 1G, 2C, 2D, 3B, 3C and 5B
Tbx2+/fl;R26mTmG/+ (Control)																						average
	Stage	staining		positive area (%)	TBX2+ cells (%)		positive area (%)	TBX2+ cells (%)		positive area (%)	TBX2+ cells (%)		positive area (%)	TBX2+ cells (%)		positive area (%)	TBX2+ cells (%)		positive area (%)	TBX2+ cells (%)		TBX2+ cells (%)	sd
refers to Fig. 1F
	E10.5	TBX2		4.866	100.892		4.281	84.2882		3.641	64.8326											83.3375	18.0483
		DAPI		4.823			5.079			5.616
	E12.5	TBX2		22.416	80.7086		25.115	99.1747		12.471	99.553		14.745	96.3725		30.485	100.541					95.2699	8.28588
		DAPI		27.774			25.324			12.527			15.3			30.321
	E14.5	TBX2		30.836	103.657		30.179	97.6793		30.922	102.033											101.123	3.09108
		DAPI		29.748			30.896			30.306
	E16.5	TBX2		30.094	99.7117		30.214	98.1006		13.447	95.8036											97.872	1.96405
		DAPI		30.181			30.799			14.036
refers to Fig. 1G
	E14.5	TBX2		5.05	100.198		3.67	78.0021		2.66	82.1749											86.7918	11.7964
		ACTA2		5.04			4.705			3.237
	E14.5	TBX2		5.14	101.601		6.465	84.8203		4.153	56.228											80.8831	22.9413
		TAGLN		5.059			7.622			7.386
	E14.5	TBX2		6.831	40.9164		2.57	52.946		4.656	29.6806		7.2	49.4879								43.2578	10.3682
		EMCN		16.695			4.854			15.687			14.549
	E14.5	TBX2		0.873	57.9297		0.965	68.5369		1.015	49.6818											58.7161	9.45212
		ALDH1A2		1.507			1.408			2.043
	E14.5	TBX2		6.203	113.38		2.558	63.1293		2.689	90.6303											89.0464	25.1626
		POSTN		5.471			4.052			2.967
	E14.5	TBX2		3.003	83.6257		3.276	97.7035														90.6646	9.95452
		PDGFRA		3.591			3.353
	E14.5	TBX2		2.483	58.1091		9.166	87.5119														72.8105	20.791
		PDGFRB		4.273			10.474
refers to Fig. 2C
	E10.5	GFP		20.823	94.4911		17.476	79.9378		19.515	89.1055											87.8448	7.3581
		DAPI		22.037			21.862			21.901
	E12.5	GFP		7.068	102.242		7.233	117.153		4.167	91.9462											103.78	12.6734
		DAPI		6.913			6.174			4.532
	E14.5	GFP		44.283	95.7181		46.742	99.4363		52.192	97.5843											97.5795	1.85911
		DAPI		46.264			47.007			53.484
	E16.5	GFP		50.83	99.5905		52.521	102.288		44.374	104.321											102.067	2.37305
		DAPI		51.039			51.346			42.536
refers to Fig. 2D
	E14.5	GFP		4.684	100.429		2.746	102.158		4.883	91.2369											97.9412	5.87004
		ACTA2		4.664			2.688			5.352
	E14.5	GFP		8.037	96.5058		4.84	99.0788		6.488	95.5382											97.0409	1.82996
		TAGLN		8.328			4.885			6.791
	E14.5	GFP		17.146	122.253		18.946	91.0778		14.815	89.8914											101.074	18.3512
		EMCN		14.025			20.802			16.481
	E14.5	GFP		0.877	46.3531		1.17	66.3642		0.914	60.8117											57.843	10.3306
		ALDH1A2		1.892			1.763			1.503
	E16.5	GFP		3.174	100.063		5.514	93.0005		8.212	79.2511											90.7716	10.5835
		POSTN		3.172			5.929			10.362
	E16.5	GFP		0.636	77.9412		4.781	74.0437		3.13	83.8692											78.618	4.94763
		PDGFRA		0.816			6.457			3.732
	E16.5	GFP		1.039	37.0014		1.503	49.9336		1.096	53.937											46.9573	8.85138
		PDGFRB		2.808			3.01			2.032
refers to Fig. 5B
	E11.5	TBX2		2.449	97.067		1.698	88.5759														92.8214	6.0041
		TAGLN		2.523			1.917
	E12.5	TBX2		1.472	103.589		4.643	104.033		4.479	95.0552		4.479	95.0552								99.4331	5.05848
		TAGLN		1.421			4.463			4.712			4.712
	E14.5	TBX2		5.14	101.601		6.465	84.8203		4.153	56.228											80.8831	22.9413
		TAGLN		5.059			7.622			7.386
	E16.5	TBX2		4.047	70.2482		2.388	56.175		2.848	61.3397											62.5876	7.11912
		TAGLN		5.761			4.251			4.643
refers to Fig. 5B
	E11.5	TBX2		2.801	97.1895		3.061	99.4154		3.071	98.8731											98.4927	1.16072
		ACTA2		2.882			3.079			3.106
	E12.5	TBX2		1.996	102.097		0.705	62.1693		0.933	84.2818		3.386	89.553		4.608	98.3985		2.654	82.6276		86.5212	14.1849
		ACTA2		1.955			1.134			1.107			3.781			4.683			3.212
	E14.5	TBX2		5.05	100.198		3.67	78.0021		2.66	82.1749											86.7918	11.7964
		ACTA2		5.04			4.705			3.237
	E16.5	TBX2		4.062	42.1544		5.818	39.2551		1.787	36.7695											39.393	2.69508
		ACTA2		9.636			14.821			4.86
Tbx2cre/fl;R26mTmG/+ (Mutant)
refers to Fig. 3B
	E10.5	GFP		21.983	95.5243		11.62	69.4395		13.723	76.0235		20.283	82.7945								80.9454	11.1441
		DAPI		23.013			16.734			18.051			24.498
	E14.5	GFP		50.098	102.193		46.135	98.4255		49.391	102.367											100.995	2.227
		DAPI		49.023			46.873			48.249
	E16.5	GFP		49.838	100.96		41.624	99.3508		41.136	99.5716											99.9609	0.872487
		DAPI		49.364			41.896			41.313
refers to Fig. 3C
	E14.5	GFP		4.229	110.331		2.55	99.1832		6.243	101.843											103.786	5.82241
		ACTA2		3.833			2.571			6.13
	E14.5	GFP		6.991	97.0972		4.409	51.4529		12.789	98.2258											82.2586	26.6845
		TAGLN		7.2			8.569			13.02
	E14.5	GFP		15.238	110.364		11.684	106.548		15.534	65.4311											94.1143	24.9136
		EMCN		13.807			10.966			23.741
	E14.5	GFP		1.635	68.7553		1.871	64.0973		0.998	45.467											59.4398	12.3229
		ALDH1A2		2.378			2.919			2.195
	E16.5	GFP		13.522	93.9876		2.118	77.8676		9.719	87.0644											86.3066	8.08667
		POSTN		14.387			2.72			11.163
	E16.5	GFP		6.106	98.627		7.363	87.6965		5.821	75.9723											87.432	11.3297
		PDGFRA		6.191			8.396			7.662
	E16.5	GFP		1.633	43.1098		5.153	71.6092		2.61	68.7566											61.1585	15.6956
		PDGFRB		3.788			7.196			3.796

## Sheet: summary
Table S1: refers to Fig. 1F, 1G, 2C, 2D, 3B, 3C and 5B
Tbx2+/fl;R26mTmG/+ (Control)
	Stage	staining			average % of TBX2 positive cells	sd
refers to Fig. 1F
	E10.5	TBX2	DAPI		83.3375	18.0483
	E12.5	TBX2	DAPI		95.2699	8.28588
	E14.5	TBX2	DAPI		101.123	3.09108
	E16.5	TBX2	DAPI		97.872	1.96405
refers to Fig. 1G
	E14.5	TBX2	ACTA2		86.7918	11.7964
	E14.5	TBX2	TAGLN		80.8831	22.9413
	E14.5	TBX2	EMCN		43.2578	10.3682
	E14.5	TBX2	ALDH1A2		58.7161	9.45212
	E14.5	TBX2	POSTN		89.0464	25.1626
	E14.5	TBX2	PDGFRA		90.6646	9.95452
	E14.5	TBX2	PDGRFB		72.8105	20.791
refers to Fig. 2C
	E10.5	GFP	DAPI		87.8448	7.3581
	E12.5	GFP	DAPI		103.78	12.6734
	E14.5	GFP	DAPI		97.5795	1.85911
	E16.5	GFP	DAPI		102.067	2.37305
refers to Fig. 2D
	E14.5	GFP	ACTA2		97.9412	5.87004
	E14.5	GFP	TAGLN		97.0409	1.82996
	E14.5	GFP	EMCN		101.074	18.3512
	E14.5	GFP	ALDH1A2		57.843	10.3306
	E16.5	GFP	POSTN		90.7716	10.5835
	E16.5	GFP	PDGFRA		78.618	4.94763
	E16.5	GFP	PDGRFB		46.9573	8.85138
refers to Fig. 5B
	E11.5	TBX2	TAGLN		92.8214	6.0041
	E12.5	TBX2	TAGLN		99.4331	5.05848
	E14.5	TBX2	TAGLN		80.8831	22.9413
	E16.5	TBX2	TAGLN		62.5876	7.11912
refers to Fig. 5B
	E11.5	TBX2	ACTA2		98.4927	1.16072
	E12.5	TBX2	ACTA2		86.5212	14.1849
	E14.5	TBX2	ACTA2		86.7918	11.7964
	E16.5	TBX2	ACTA2		39.393	2.69508
Tbx2cre/fl;R26mTmG/+ (Mutant)
	Stage	staining			average % of TBX2 positive cells	sd
refers to Fig. 3B
	E10.5	GFP	DAPI		80.9454	11.1441
	E14.5	GFP	DAPI		100.995	2.227
	E16.5	GFP	DAPI		99.9609	0.872487
refers to Fig. 3C
	E14.5	GFP	ACTA2		103.786	5.82241
	E14.5	GFP	TAGLN		82.2586	26.6845
	E14.5	GFP	EMCN		94.1143	24.9136
	E14.5	GFP	ALDH1A2		59.4398	12.3229
	E16.5	GFP	POSTN		86.3066	8.08667
	E16.5	GFP	PDGFRA		87.432	11.3297
	E16.5	GFP	PDGRFB		61.1585	15.6956

## Sheet: GFP control vs mutant
Tbx2+/fl;26RmTmG/+ (Control)									Tbx2cre/fl;R26mTmG/+ (Mutant)
			N1	N2	N3	average	sd				N1	N2	N3	N4	average	sd		t-test
	E10.5	GFP	94.4911	79.9378	89.1055	87.8448	7.3581		E10.5	GFP	95.5243	69.4395	76.0235	82.7945	80.9454	11.1441		0.446417	n.s
		DAPI								DAPI
	E14.5	GFP	95.7181	99.4363	97.5843	97.5795	1.85911		E14.5	GFP	102.193	98.4255	102.367		100.995	2.227		0.111037	n.s
		DAPI								DAPI
	E16.5	GFP	99.5905	102.288	104.321	102.067	2.37305		E16.5	GFP	100.96	99.3508	99.5716		99.9609	0.872487		0.222608	n.s
		DAPI								DAPI
	E14.5	GFP	100.429	102.158	91.2369	97.9412	5.87004		E14.5	GFP	110.331	99.1832	101.843		103.786	5.82241		0.287967	n.s
		ACTA2								ACTA2
	E14.5	GFP	96.5058	99.0788	95.5382	97.0409	1.82996		E14.5	GFP	97.0972	51.4529	98.2258		82.2586	26.6845		0.39265	n.s
		TAGLN								TAGLN
	E14.5	GFP	122.253	91.0778	89.8914	101.074	18.3512		E14.5	GFP	110.364	106.548	65.4311		94.1143	24.9136		0.716699	n.s
		EMCN								EMCN
	E14.5	GFP	46.3531	66.3642	60.8117	57.843	10.3306		E14.5	GFP	68.7553	64.0973	45.467		59.4398	12.3229		0.871787	n.s
		ALDH1A2								ALDH1A2
	E16.5	GFP	100.063	93.0005	79.2511	90.7716	10.5835		E16.5	GFP	93.9876	77.8676	87.0644		86.3066	8.08667		0.592631	n.s
		POSTN								POSTN
	E16.5	GFP	77.9412	74.0437	83.8692	78.618	4.94763		E16.5	GFP	98.627	87.6965	75.9723		87.432	11.3297		0.284468	n.s
		PDGFRA								PDGFRA
	E16.5	GFP	37.0014	49.9336	53.937	46.9573	8.85138		E16.5	GFP	43.1098	71.6092	68.7566		61.1585	31.1362		0.243976	n.s
		PDGFRB								PDGFRB
